# Supplementary material for: Exploring Alcohol-Related Behaviours in an Adult Sample with Anorexia Nervosa and Those in Recovery
Source: Nutrients. 2024 Mar 4;16(5):732. doi: 10.3390/nu16050732 (PMC10934192; doi:10.3390/nu16050732)
Supplement: Supplementary file 1 [file nutrients-16-00732-s001.zip]

Archive with 1 entries (1 files):
- nutrients-2846439-supplementary.pdf
